# Supplementary material for: Telerehabilitation Approaches for People with Chronic Heart Failure: A Systematic Review and Meta-Analysis
Source: J Clin Med. 2022 Dec 21;12(1):64. doi: 10.3390/jcm12010064 (PMC9820837; doi:10.3390/jcm12010064)
Supplement: Supplementary file 1 [file jcm-12-00064-s001.zip]

Archive with 1 entries (1 files):
- jcm-2082717-supplementary.pdf
